# Supplementary material for: A genomic estimated breeding value-assisted reduction method of single nucleotide polymorphism sets: a novel approach for determining the cutoff thresholds in genome-wide association studies and best linear unbiased prediction
Source: Anim Cells Syst (Seoul). 2023 Sep 2;27(1):180–6. doi: 10.1080/19768354.2023.2250841 (PMC10478620; doi:10.1080/19768354.2023.2250841)
Supplement: Supplemental Material [file TACS_A_2250841_SM2379.zip]

Archive with 4 entries (4 files):
- Supplementary Data 1.docx
- Supplementary Data 2.docx
- Supplementary Data 3.docx
- Supplementary Data 4.docx
